# Supplementary material for: Genetic Association Study of Acetylcholinesterase (ACHE) and Butyrylcholinesterase (BCHE) Variants in Sudden Infant Death Syndrome (SIDS)
Source: Genes (Basel). 2024 Dec 23;15(12):1656. doi: 10.3390/genes15121656 (PMC11727802; doi:10.3390/genes15121656)
Supplement: Supplementary file 1 [file genes-15-01656-s001.zip › Supplementary Table S1.xlsx]

## Sheet: Sheet1
Supplementary Table S1. SNPs with relevant alleles and genes as well as primer and probe sequences
SNP	Gene	ASP1 allele	ASP2 allele	ASP1	ASP2	LSP	STA
rs3495	BCHE	A	G	CTGTAGAACTTTATATTGTGAAATTTAATTAAACAT	CTGTAGAACTTTATATTGTGAAATTTAATTAAACAC	CTTTAACTTAGTATTTTACCTAGCATTTCAAAACCCA	CAGGCCATTGTTTTAATATGCACA
rs1126680	BCHE	A	G	CGATTCTCTGCAACAAAGATGGT	CGATTCTCTGCAACAAAGATGGC	CATCCTGCATTTCCCCGAAGT	GGTGTAAATTCAGAGCAACTTACCC
rs1803274	BCHE	A	G	TGCTTTCCACTCCCATTCTGT	GCTTTCCACTCCCATTCTGC	TAATACAACTTATTCCATATTTTACAGGAAATATTGATGA	TGTTCCAGCGATGGAATCCT
rs1355538	BCHE	C	T	GCTTATAAATTCCCTGAGGAAAACTTTGC	GCTTATAAATTCCCTGAGGAAAACTTTGT	TGAGTTAGACACAGATCTAGCCTCTAGAAA	TGTTTCCCTGGGTTTTCTTGC
rs2048493	BCHE	C	G	GATGGCTGTTTGCAAAGAGGTC	ATGGCTGTTTGCAAAGAGGTG	TCCATTGCCTCAGAATAAAGTCCCC	CAGTGATTGACTGGACATGGG
rs2668196	BCHE	A	T	GTCTCTTGGCATATTAATGAGTTACCTCT	GTCTCTTGGCATATTAATGAGTTACCTCA	CAGTGCCATCCTTTTGTCCTCC	GTATCTCTTTGGGTCTCTTGGC
rs4263329	BCHE	A	G	GTAAGACAATTACATGCTAAGCCAAATGT	AGACAATTACATGCTAAGCCAAATGC	AGATGAATATCTATTTTCAAATTGTCCCAATCATTTTAAA	ACAGTTCTTGATTTTTGTAATGGGGA
rs4680608	BCHE	C	T	GAGATTTCTTGAGTCTTCTCTGAAAATTAAATCTC	GAGATTTCTTGAGTCTTCTCTGAAAATTAAATCTT	ACGGTCCCAGATGTTAAGAGAATTGT	AGAGAGATTTCTTGAGTCTTCTCTGAA
rs12487357	BCHE	C	G	TCTAACCTTTCTAGGCTTACCATTTTAGTG	TCTAACCTTTCTAGGCTTACCATTTTAGTC	TGGTCCAAGGATTGAGCTGCA	GGAAACCCAGAAATCATCAGAGTTT
rs1799806	ACHE	C	G	GAGGCCGGGCCTCG	GAGGCCGGGCCTCC	GCCCAGGCTTCACCCATG	TTCACAGCCGCCGGA
rs3808355	ACHE	C	T	CCTGAAGCGCAGCCC	GCCTGAAGCGCAGCCT	GAATGCCCAGCCCACCG	TTGCGGCGGCCTGAA
rs17880573	ACHE	A	G	GCCTAGTCCACTCCCCACT	CCTAGTCCACTCCCCACC	CAGCGCTCGGTGCCAG	GGGTCCCCCAAATCCTG
rs10953305	ACHE	A	G	CCGTCTGAAGCTGCCGTA	CGTCTGAAGCTGCCGTG	CTCGGTCTCTACTGCCCTCC	CAGGACTCGAGAGCCCC
ASP: allele-specific primer; LSP: locus-specific primer; STA: specific target amplification.
