# Supplementary material for: Genetic Association Study of Acetylcholinesterase (ACHE) and Butyrylcholinesterase (BCHE) Variants in Sudden Infant Death Syndrome (SIDS)
Source: Genes (Basel). 2024 Dec 23;15(12):1656. doi: 10.3390/genes15121656 (PMC11727802; doi:10.3390/genes15121656)
Supplement: Supplementary file 1 [file genes-15-01656-s001.zip › Supplementary Table S2.xlsx]

## Sheet: BCHE-rs4680608
Gencode Id	Gene Symbol	Variant Id	SNP Id	P-Value	NES	Tissue
ENSG00000114200.10	BCHE	chr3_165835858_C_T_b38	rs4680608	2.0e-43	-0.54	Nerve - Tibial
ENSG00000114200.10	BCHE	chr3_165835858_C_T_b38	rs4680608	1.2e-24	-0.49	Thyroid
ENSG00000114200.10	BCHE	chr3_165835858_C_T_b38	rs4680608	3.2e-24	-0.36	Artery - Tibial
ENSG00000114200.10	BCHE	chr3_165835858_C_T_b38	rs4680608	4.2e-16	-0.23	Skin - Sun Exposed (Lower leg)
ENSG00000114200.10	BCHE	chr3_165835858_C_T_b38	rs4680608	5.9e-16	-0.3	Skin - Not Sun Exposed (Suprapubic)
ENSG00000114200.10	BCHE	chr3_165835858_C_T_b38	rs4680608	6.0e-15	-0.3	Adipose - Subcutaneous
ENSG00000114200.10	BCHE	chr3_165835858_C_T_b38	rs4680608	3.8e-11	-0.32	Cells - Cultured fibroblasts
ENSG00000114200.10	BCHE	chr3_165835858_C_T_b38	rs4680608	3.7e-10	-0.34	Artery - Aorta
ENSG00000114200.10	BCHE	chr3_165835858_C_T_b38	rs4680608	7.2e-8	-0.27	Breast - Mammary Tissue
ENSG00000114200.10	BCHE	chr3_165835858_C_T_b38	rs4680608	3.4e-7	-0.34	Pancreas
ENSG00000114200.10	BCHE	chr3_165835858_C_T_b38	rs4680608	2.9e-06	-0.27	Spleen
ENSG00000114200.10	BCHE	chr3_165835858_C_T_b38	rs4680608	3.1e-06	-0.2	Liver
ENSG00000114200.10	BCHE	chr3_165835858_C_T_b38	rs4680608	5.1e-06	-0.28	Adrenal Gland
ENSG00000114200.10	BCHE	chr3_165835858_C_T_b38	rs4680608	9.7e-05	-0.18	Heart - Left Ventricle
ENSG00000114200.10	BCHE	chr3_165835858_C_T_b38	rs4680608	0.00015	-0.11	Esophagus - Mucosa

## Sheet: BCHE-rs1355538
Gencode Id	Gene Symbol	Variant Id	SNP Id	P-Value	NES	Tissue
ENSG00000114200.10	BCHE	chr3_165787389_A_G_b38	rs1355538	8.9e-11	-0.22	Nerve - Tibial
ENSG00000114200.10	BCHE	chr3_165787389_A_G_b38	rs1355538	7.7e-10	-0.21	Liver
ENSG00000114200.10	BCHE	chr3_165787389_A_G_b38	rs1355538	3.4e-7	-0.25	Brain - Putamen (basal ganglia)
ENSG00000114200.10	BCHE	chr3_165787389_A_G_b38	rs1355538	2.6e-06	0.17	Heart - Atrial Appendage

## Sheet: BCHE-rs3495
Gencode Id	Gene Symbol	Variant Id	SNP Id	P-Value	NES	Tissue
ENSG00000114200.10	BCHE	chr3_165773193_C_T_b38	rs3495	3.6e-15	-0.28	Nerve - Tibial
ENSG00000114200.10	BCHE	chr3_165773193_C_T_b38	rs3495	4.5e-06	-0.22	Pituitary
ENSG00000114200.10	BCHE	chr3_165773193_C_T_b38	rs3495	1.6e-05	-0.18	Thyroid
ENSG00000114200.10	BCHE	chr3_165773193_C_T_b38	rs3495	0.00021	-0.12	Artery - Tibial

## Sheet: BCHE-rs1803274
Gencode Id	Gene Symbol	Variant Id	SNP Id	P-Value	NES	Tissue
ENSG00000114200.10	BCHE	chr3_165773492_C_T_b38	rs1803274	7.5e-14	-0.33	Heart - Atrial Appendage

## Sheet: BCHE-rs2048493
Gencode Id	Gene Symbol	Variant Id	SNP Id	P-Value	NES	Tissue
ENSG00000114200.10	BCHE	chr3_165826514_G_C_b38	rs2048493	2.2e-16	-0.27	Nerve - Tibial
ENSG00000114200.10	BCHE	chr3_165826514_G_C_b38	rs2048493	5.1e-8	-0.2	Liver
ENSG00000114200.10	BCHE	chr3_165826514_G_C_b38	rs2048493	3.9e-06	-0.22	Brain - Putamen (basal ganglia)
ENSG00000114200.10	BCHE	chr3_165826514_G_C_b38	rs2048493	0.00016	-0.18	Spleen

## Sheet: BCHE-rs4263329
Gencode Id	Gene Symbol	Variant Id	SNP Id	P-Value	NES	Tissue
ENSG00000114200.10	BCHE	chr3_165821822_G_A_b38	rs4263329	5.0e-25	-0.53	Nerve - Tibial
ENSG00000114200.10	BCHE	chr3_165821822_G_A_b38	rs4263329	1.0e-13	-0.33	Artery - Tibial
ENSG00000114200.10	BCHE	chr3_165821822_G_A_b38	rs4263329	1.3e-12	-0.43	Thyroid
ENSG00000114200.10	BCHE	chr3_165821822_G_A_b38	rs4263329	1.4e-12	-0.34	Skin - Not Sun Exposed (Suprapubic)
ENSG00000114200.10	BCHE	chr3_165821822_G_A_b38	rs4263329	4.6e-12	-0.34	Adipose - Subcutaneous
ENSG00000114200.10	BCHE	chr3_165821822_G_A_b38	rs4263329	3.1e-11	-0.24	Skin - Sun Exposed (Lower leg)
ENSG00000114200.10	BCHE	chr3_165821822_G_A_b38	rs4263329	5.8e-9	-0.4	Artery - Aorta
ENSG00000114200.10	BCHE	chr3_165821822_G_A_b38	rs4263329	5.5e-8	-0.33	Cells - Cultured fibroblasts
ENSG00000114200.10	BCHE	chr3_165821822_G_A_b38	rs4263329	7.5e-06	-0.35	Pancreas
ENSG00000114200.10	BCHE	chr3_165821822_G_A_b38	rs4263329	1e-05	-0.25	Heart - Atrial Appendage
ENSG00000114200.10	BCHE	chr3_165821822_G_A_b38	rs4263329	1.1e-05	-0.25	Heart - Left Ventricle
ENSG00000114200.10	BCHE	chr3_165821822_G_A_b38	rs4263329	5.1e-05	-0.28	Breast - Mammary Tissue

## Sheet: BCHE-rs12487357
Gencode Id	Gene Symbol	Variant Id	SNP Id	P-Value	NES	Tissue
ENSG00000114200.10	BCHE	chr3_165804028_G_C_b38	rs12487357	3.7e-06	0.33	Brain - Caudate (basal ganglia)
ENSG00000114200.10	BCHE	chr3_165804028_G_C_b38	rs12487357	3.9e-06	0.38	Brain - Putamen (basal ganglia)
ENSG00000114200.10	BCHE	chr3_165804028_G_C_b38	rs12487357	3.5e-05	0.3	Brain - Frontal Cortex (BA9)

## Sheet: ACHE-rs10953305
Gencode Id	Gene Symbol	Variant Id	SNP Id	P-Value	NES	Tissue
ENSG00000087085.16	ACHE	chr7_100894947_G_A_b38	rs10953305	1.5e-32	0.48	Thyroid
ENSG00000087085.16	ACHE	chr7_100894947_G_A_b38	rs10953305	2.7e-28	0.61	Artery - Aorta
ENSG00000087085.16	ACHE	chr7_100894947_G_A_b38	rs10953305	3.8e-24	0.41	Nerve - Tibial
ENSG00000087085.16	ACHE	chr7_100894947_G_A_b38	rs10953305	1.2e-19	0.57	Liver
ENSG00000087085.16	ACHE	chr7_100894947_G_A_b38	rs10953305	2.2e-18	0.32	Artery - Tibial
ENSG00000087085.16	ACHE	chr7_100894947_G_A_b38	rs10953305	2.0e-17	0.41	Heart - Atrial Appendage
ENSG00000087085.16	ACHE	chr7_100894947_G_A_b38	rs10953305	2.1e-14	0.29	Adipose - Subcutaneous
ENSG00000087085.16	ACHE	chr7_100894947_G_A_b38	rs10953305	2.3e-10	0.2	Skin - Not Sun Exposed (Suprapubic)
ENSG00000087085.16	ACHE	chr7_100894947_G_A_b38	rs10953305	3.2e-10	0.21	Esophagus - Mucosa
ENSG00000087085.16	ACHE	chr7_100894947_G_A_b38	rs10953305	7.6e-10	0.17	Skin - Sun Exposed (Lower leg)
ENSG00000087085.16	ACHE	chr7_100894947_G_A_b38	rs10953305	7.4e-9	0.41	Artery - Coronary
ENSG00000087085.16	ACHE	chr7_100894947_G_A_b38	rs10953305	8.8e-7	0.22	Breast - Mammary Tissue
ENSG00000087085.16	ACHE	chr7_100894947_G_A_b38	rs10953305	3.2e-06	0.17	Pituitary
ENSG00000087085.16	ACHE	chr7_100894947_G_A_b38	rs10953305	6.4e-05	0.14	Brain - Cerebellum
ENSG00000087085.16	ACHE	chr7_100894947_G_A_b38	rs10953305	8.2e-05	0.18	Adipose - Visceral (Omentum)
ENSG00000087085.16	ACHE	chr7_100894947_G_A_b38	rs10953305	9.9e-05	0.094	Esophagus - Muscularis
